# Supplementary material for: Drug resistance and genotyping studies of Salmonella Enteritidis isolated from broiler chickens in Iran
Source: Front Vet Sci. 2025 Feb 18;12:1542313. doi: 10.3389/fvets.2025.1542313 (PMC11876555; doi:10.3389/fvets.2025.1542313)
Supplement: SUPPLEMENTARY TABLE S1 — Thermal profiles of the studied genes. [file Table_1.xlsx]

## Sheet: Sheet1
PCR type	Target gene	Thermal profile
Uniplex PCR	invA	95˚C for 1 min; 38 cycles of 95˚C for 30s, 64˚C for 30s and 72˚C for 30s; elongation step at 72˚C for 4 min
	sdf-I	95˚C for 2 min; 30 cycles of 95˚C for 1 min, 57˚C for 1 min and 72˚C for 2 min; elongation at 72˚C for 5 min
	agfA	94˚C for 1 sec; 58˚C for 1 sec; 74˚C 21 sec
	IpfA	94˚C for 1 sec; 55˚C for 1 sec; 74˚C 21 sec
	hilA	94˚C for 120 sec; 62˚C for 1 min; 72˚C 1 min
	sivH	94˚C for 30 sec; 56˚C for 45 sec; 72˚C 45 sec
	sefA	94˚C for 1 sec; 56˚C for 1 sec; 74˚C 21 sec
	sopE	94˚C for 1 min; 55˚C for 1 min; 72˚C for 1 min
	spvC	93˚C for 1 min; 42˚C for 1 min; 72˚C for 2 min
Multiplex PCR-1	blaTEM	94˚C for 10 min; 30 cycles of 94˚C for 40 s, 60˚C for 40 s and 72˚C for 1 min; elongation step at 72˚C for 7 min
	blaSHV
	blaOXA
Multiplex PCR-2	blaCTX-M-1	94˚C for 10 min; 30 cycles of 94˚C for 40 s, 60˚C for 40 s and 72˚C for 1 min; elongation step at 72˚C for 7 min
	blaCTX-M-2
	blaCTX-M-9
	blaCTX-Mg8/25
Multiplex PCR-3	sul1	95˚C for 15 min; 30 cycles of 95˚C for 1 min, 66˚C for 1 min and 72˚C for 1 min; elongation step at 72˚C for 10 min
	sul2
	sul3
Multiplex PCR-4	tetA	94˚C for 15 min; 30 cycles of 94˚C for 1 min, 63˚C for 1 min and 72˚C for 1 min; elongation step at 72˚C for 10 min
	tetB
	tetC
Uniplex PCR	strA/B	94˚C for 15 min; 30 cycles of 94˚C for 1 min, 63˚C for 1 min and 72˚C for 1 min; elongation step at 72˚C for 10 min
