# Supplementary material for: Drug resistance and genotyping studies of Salmonella Enteritidis isolated from broiler chickens in Iran
Source: Front Vet Sci. 2025 Feb 18;12:1542313. doi: 10.3389/fvets.2025.1542313 (PMC11876555; doi:10.3389/fvets.2025.1542313)
Supplement: SUPPLEMENTARY TABLE S2 — Laboratory codes, isolation dates and details of virulence factors results. [file Table_2.xlsx]

## Sheet: Sheet1
No	Code	Date of Isolation	inv A	sdf I	agf A	ipf A	hil A	siv H	sef A	sop E	spv C
1	S.541	2023-01-03	p	p	p	p	p	p	p	p	p
2	S.542	2023-01-03	p	p	p	p	p	p	p	p	p
3	S.543	2023-01-05	p	p	p	p	p	p	p	p	n
4	S.544	2023-01-08	p	p	p	p	p	p	p	p	p
5	S.545	2023-01-14	p	p	p	p	p	p	p	p	p
6	S.546	2023-01-14	p	p	p	p	p	p	p	p	p
7	S.547	2023-01-14	p	p	p	p	p	p	p	p	p
8	S.548	2023-01-18	p	p	p	p	p	p	p	p	p
9	S.550	2023-01-18	p	p	p	p	p	p	p	p	p
10	S.551	2023-01-22	p	p	p	p	p	p	p	p	p
11	S.552	2023-01-22	p	p	p	p	p	p	p	p	p
12	S.553	2023-01-23	p	p	p	p	p	p	p	p	p
13	S.554	2023-01-24	p	p	p	p	p	p	p	p	p
14	S.557	2023-01-30	p	p	p	p	p	p	p	p	p
15	S.560	2023-01-30	p	p	p	p	p	p	p	p	p
16	S.562	2023-02-06	p	p	p	p	p	p	p	p	p
17	S.569	2023-02-06	p	p	p	p	p	p	p	p	p
18	S.570	2023-02-06	p	p	p	p	p	p	p	p	p
19	S.571	2023-02-06	p	p	p	p	p	p	p	p	p
20	S.572	2023-02-08	p	p	p	p	p	p	p	p	p
21	S.573	2023-02-15	p	p	p	p	p	p	p	p	p
22	S.574	2023-02-16	p	p	p	p	p	p	p	p	p
23	S.575	2023-02-16	p	p	p	p	p	p	p	p	p
24	S.576	2023-02-21	p	p	p	p	p	p	p	p	p
25	S.577	2023-02-25	p	p	p	p	p	p	p	p	p
26	S.578	2023-02-25	p	p	p	p	p	p	p	p	p
27	S.579	2023-03-04	p	p	p	p	p	p	p	p	p
28	S.580	2023-03-11	p	p	p	p	p	p	p	p	p
29	S.581	2023-03-12	p	p	p	p	p	p	p	p	p
30	S.582	2023-04-09	p	p	p	p	p	p	p	p	p
31	S.583	2023-04-09	p	p	p	p	p	p	p	p	p
32	S.584	2023-04-09	p	p	p	p	p	p	p	p	p
33	S.585	2023-04-09	p	p	p	p	p	p	p	p	p
34	S.586	2023-04-10	p	p	p	p	p	p	p	p	p
35	S.587	2023-04-20	p	p	p	p	p	p	p	p	p
36	S.588	2023-04-20	p	p	p	p	p	p	p	p	p
37	S.589	2023-04-25	p	p	p	p	p	p	p	p	p
38	S.590	2023-05-14	p	p	p	p	p	p	p	p	p
39	S.591	2023-05-17	p	p	p	p	p	p	p	p	p
40	S.592	2023-05-28	p	p	p	p	p	p	p	p	p
41	S.593	2023-05-29	p	p	p	p	p	p	p	p	p
42	S.594	2023-05-30	p	p	p	p	p	p	p	p	p
43	S.595	2023-05-30	p	p	p	p	p	p	p	p	p
44	S.596	2023-05-31	p	p	p	p	p	p	p	p	p
45	S.597	2023-06-01	p	p	p	p	p	p	p	p	p
46	S.598	2023-06-06	p	p	p	p	p	p	p	p	p
47	S.599	2023-06-06	p	p	p	p	p	p	p	p	p
48	S.601	2023-06-06	p	p	p	p	p	p	p	p	p
49	S.602	2023-06-06	p	p	p	p	p	p	p	p	p
50	S.603	2023-06-07	p	p	p	p	p	p	p	p	p
51	S.604	2023-06-20	p	p	p	p	p	p	p	p	p
52	S.605	2023-06-20	p	p	p	p	p	p	p	p	p
53	S.606	2023-07-01	p	p	p	p	p	p	p	p	p
54	S.607	2023-07-01	p	p	p	p	p	p	p	p	p
55	S.608	2023-07-12	p	p	p	p	p	p	p	p	p
56	S.609	2023-07-17	p	p	p	p	p	p	p	p	p
57	S.610	2023-07-18	p	p	p	p	p	p	p	p	p
58	S.611	2023-07-22	p	p	p	p	p	p	p	p	p
59	S.612	2023-07-29	p	p	p	p	p	p	p	p	p
60	S.613	2023-07-29	p	p	p	p	p	p	p	p	p
61	S.614	2023-08-01	p	p	p	p	p	p	p	p	p
62	S.615	2023-08-01	p	p	p	p	p	p	p	p	p
63	S.616	2023-08-01	p	p	p	p	p	p	p	p	n
64	S.617	2023-08-15	p	p	p	p	p	p	p	p	p
65	S.618	2023-09-09	p	p	p	p	p	p	p	p	p
66	S.619	2023-09-09	p	p	p	p	p	p	p	p	p
67	S.620	2023-09-10	p	p	p	p	p	p	p	p	p
68	S.621	2023-09-18	p	p	p	p	p	p	p	p	p
69	S.622	2023-09-25	p	p	p	p	p	p	p	p	p
70	S.623	2023-09-28	p	p	p	p	p	p	p	p	p
71	S.624	2023-09-28	p	p	p	p	p	p	p	p	p
72	S.625	2023-09-28	p	p	p	p	p	p	p	p	p
73	S.626	2023-09-30	p	p	p	p	p	p	p	p	p
74	S.627	2023-09-30	p	p	p	p	p	p	p	p	p
75	S.628	2023-09-30	p	p	p	p	p	p	p	p	p
76	S.629	2023-09-30	p	p	p	p	p	p	p	p	p
77	S.630	2023-09-30	p	p	p	p	p	p	p	p	p
78	S.631	2023-10-02	p	p	p	p	p	p	p	p	p
79	S.632	2023-10-02	p	p	p	p	p	p	p	p	p
80	S.633	2023-10-02	p	p	p	p	p	p	p	p	n
81	S.634	2023-10-05	p	p	p	p	p	p	p	p	p
82	S.635	2023-10-11	p	p	p	p	p	p	p	p	p
83	S.637	2023-10-11	P	p	p	p	p	p	p	p	p
84	S.638	2023-10-19	p	p	p	p	p	p	p	p	p
85	S.640	2023-10-21	p	p	p	p	p	p	p	p	p
86	S.641	2023-10-25	p	p	p	p	p	p	p	p	p
87	S.644	2023-10-31	p	p	p	p	p	p	p	p	p
88	S.645	2023-10-31	p	p	p	p	p	p	p	p	p
89	S.646	2023-11-05	p	p	p	p	p	p	p	p	p
90	S.647	2023-11-12	p	p	p	p	p	p	p	p	p
91	S.648	2023-11-18	p	p	p	p	p	p	p	p	p
92	S.649	2023-11-21	p	p	p	p	p	p	p	p	p
93	S.650	2023-11-30	p	p	p	p	p	p	p	p	p
94	S.651	2023-12-10	P	p	p	p	p	p	p	p	p
95	S.652	2023-12-21	P	p	p	p	p	p	p	p	p
96	S.653	2023-12-24	P	p	p	p	p	p	p	p	p
97	S.654	2023-12-28	P	p	p	p	p	p	p	p	p
			1	1	1	1	1	1	1	1	0.969
