# Supplementary material for: Drug resistance and genotyping studies of Salmonella Enteritidis isolated from broiler chickens in Iran
Source: Front Vet Sci. 2025 Feb 18;12:1542313. doi: 10.3389/fvets.2025.1542313 (PMC11876555; doi:10.3389/fvets.2025.1542313)
Supplement: SUPPLEMENTARY TABLE S3 — Origin of the isolates, phenotypic results, patterns of drug resistance, MAR index and genotypic results of resistance genes. [file Table_3.xlsx]

## Sheet: Sheet1
No	Origin	Lab Code	AN	GM	S	MEN	CRO	CTX	CAZ	AZT	AMC	AM	AZM	CP	NA	SXT	TE	C	Resistance Pattern	MAR Index	blaTEM	tetA	tetB	sul1	strA/B	Genotypic Pattern
1	Zanjan	S.541	S	S	R	S	S	S	S	S	I	I	S	R	R	R	R	S	S, AMC, AM, CP,NA, SXT, TE	0.43	p	P	p	p	p	blaTEM, tetA, tetB, sul1, strA/B
2	Mazandaran	S.542	S	S	R	S	S	S	S	S	I	R	S	I	R	S	R	S	S, AMC, AM, CP, NA, TE	0.37	p	p	p		p	blaTEM, tetA, tetB, strA/B
3	Zanjan	S.543	S	S	I	S	S	S	S	S	I	I	S	R	R	R	R	R	S, AMC, AM, CP, NA, SXT, TE, C	0.5	p	p	p	p	p	blaTEM, tetA, tetB, sul1, strA/B
4	Azarbaijan Gharbi	S.544	S	S	S	S	S	S	S	S	S	I	S	R	R	S	I	I	AM,CP, NA, TE, C	0.31			p	p		tetB, sul1
5	Golestan	S.545	S	S	S	S	S	S	S	S	R	R	S	I	R	S	S	S	AMC, AM, CP, NA	0.25	p					blaTEM
6	Markazi	S.546	S	S	S	S	S	S	S	S	R	R	S	I	R	S	I	S	AMC, AM, CP, NA, TE	0.31	p		p			blaTEM, tetB
7	Mazandaran	S.547	S	S	S	S	S	S	S	S	R	R	S	R	R	S	I	S	AMC, AM, CP, NA, TE	0.31	p	p				blaTEM, tetA
8	Azarbaijan Gharbi	S.548	S	S	I	S	S	S	S	S	R	R	S	R	R	S	I	S	S, AMC, AM, CP, NA, TE	0.37	p		p		p	blaTEM, tetB, strA/B
9	Gilan	S.550	S	S	I	S	S	S	S	S	R	R	S	R	R	S	S	S	S, AMC, AM, CP, NA	0.31	p				p	blaTEM, strA/B
10	Golestan	S.551	S	S	S	S	S	S	S	S	R	R	S	I	R	S	S	S	AMC, AM, CP, NA	0.25	p					blaTEM
11	Alborz	S.552	S	S	S	S	S	S	S	S	S	I	S	I	R	S	S	S	AM, CP, NA	0.18						x
12	Khorasan	S.553	S	S	S	S	S	S	S	S	R	R	S	I	R	S	R	R	AMC, AM, CP, NA, TE, C	0.37	p	p		p		blaTEM, tetA, sul1
13	Tehran	S.554	S	S	S	S	S	S	S	S	I	S	S	S	R	S	S	S	AMC, NA	0.12		p				tetA
14	Markazi	S.557	S	S	S	S	S	S	S	S	I	R	S	I	R	S	I	S	AMC, AM, CP, NA, TE	0.31	p	p	p			blaTEM, tetA, tetB
15	Kordestan	S.560	S	S	S	S	S	S	S	S	R	R	S	I	R	S	S	S	AMC, AM, CP, NA	0.25	p					blaTEM
16	Alborz	S.562	S	S	S	S	S	S	S	S	I	S	S	S	R	S	S	S	AMC, NA	0.12			p			tetB
17	Ardebil	S.569	S	S	S	S	S	S	S	S	R	R	S	I	I	S	S	S	AMC, AM, CP,NA	0.25		p	p			tetA, tetB
18	Gilan	S.570	R	S	S	S	S	S	S	S	R	R	R	I	I	S	I	S	AN, AMC, AM, AZM, CP, NA, TE	0.43	p		p	p	p	blaTEM, tetB, sul1, strA/B
19	Ardebil	S.571	S	S	S	S	S	S	S	S	I	I	S	I	I	S	S	S	AMC, AM, CP, NA	0.25						x
20	Mazandaran	S.572	S	S	I	S	S	S	S	S	I	R	S	I	R	S	S	S	S, AMC, AM, CP, NA	0.31	p				p	blaTEM, strA/B
21	Mazandaran	S.573	S	S	S	S	S	S	S	S	R	S	S	I	R	S	S	S	AMC, CP, NA	0.18	p		p			blaTEM, tetB
22	Khorasan	S.574	S	S	S	S	S	S	S	S	R	R	S	I	R	S	S	S	AMC, AM, CP, NA	0.25	p		p			blaTEM, tetB
23	Zanjan	S.575	S	S	S	S	S	S	S	S	I	R	S	I	R	S	R	S	AMC, AM, CP, NA, TE	0.31	p	p	p			blaTEM, tetA, tetB
24	Mazandaran	S.576	S	S	S	S	S	S	S	S	I	R	S	I	R	S	R	S	AMC, AM, CP, NA, TE	0.31	p	p				blaTEM, tetA
25	Markazi	S.577	S	S	S	S	S	S	S	S	I	I	S	I	R	S	I	S	AMC, AM, CP, NA, TE	0.31	p	p	p			blaTEM, tetA, tetB
26	Mazandaran	S.578	S	S	S	S	S	S	S	S	R	I	S	S	R	S	S	S	AMC, AM, NA	0.18			p			tetB
27	Kermanshah	S.579	S	S	S	S	S	S	S	S	R	R	S	I	R	S	S	I	AMC, AM, CP, NA, C	0.31	p		p			blaTEM, tetB
28	Ardebil	S.580	S	S	S	S	S	S	S	S	R	R	S	R	R	S	S	S	AMC, AM, CP, NA	0.25			p			tetB
29	Azarbaijan Sharghi	S.581	S	S	I	S	S	S	S	S	R	R	S	I	R	S	I	S	S, AMC, AM, CP, NA, TE	0.37	p		p		p	blaTEM, tetB, strA/B
30	Tehran	S.582	S	S	I	S	S	S	S	S	S	S	S	I	R	S	S	S	S, CP, NA	0.18			p		p	tetB, strA/B
31	Azarbaijan Gharbi	S.583	S	R	R	S	S	S	S	S	R	I	S	I	R	S	S	R	GM, S, AMC, AM, CP, NA, C	0.43	p		p		p	blaTEM, tetB, strA/B
32	Azarbaijan Sharghi	S.584	S	S	S	S	S	S	S	S	I	R	S	I	R	S	R	S	AMC, AM, CP, NA, TE	0.31	p	p	p			blaTEM, tetA, tetB
33	Tehran	S.585	S	S	S	S	S	S	S	S	I	R	S	I	R	S	S	S	AMC, AM, CP, NA	0.25			p			tetB
34	Khorasan	S.586	S	S	S	S	S	S	S	S	I	I	S	I	R	S	I	S	AMC, AM, CP, NA, TE	0.31	p	p	p			blaTEM, tetA, tetB
35	Ghazvin	S.587	S	S	S	S	S	S	S	S	S	R	S	I	R	S	S	S	AM, CP, NA	0.18						x
36	Alborz	S.588	S	S	S	S	S	S	S	S	R	R	S	I	R	S	S	S	AMC, AM, CP, NA	0.25			p			tetB
37	Khorasan	S.589	S	S	S	S	S	S	S	S	I	R	S	I	R	S	I	S	AMC, AM, CP, NA, TE	0.31	p	p	p			blaTEM, tetA, tetB
38	Mazandaran	S.590	S	S	S	S	S	S	S	S	I	I	S	I	R	S	S	S	AMC, AM, CP, NA	0.25			p			tetB
39	Zanjan	S.591	S	S	S	S	S	S	S	S	R	I	S	S	R	S	S	S	AMC, AM, NA	0.18			p			tetB
40	Kordestan	S.592	S	S	S	S	S	S	S	S	R	R	S	I	R	S	S	S	AMC, AM, CP, NA	0.25			p			tetB
41	Mazandaran	S.593	S	S	S	S	S	S	S	S	R	R	S	I	R	S	I	S	AMC, AM, CP, NA, TE	0.31	p	p	p			blaTEM, tetA, tetB
42	Mazandaran	S.594	S	S	I	S	S	S	S	S	R	R	R	I	R	S	I	I	S, AMC, AM, AZM, CP, NA, TE, C	0.5	p	p	p		p	blaTEM, tetA, tetB, strA/B
43	Mazandaran	S.595	S	S	S	S	S	S	S	S	R	S	S	S	R	S	S	S	AMC, NA	0.12			p			tetB
44	Azarbaijan Sharghi	S.596	S	S	S	S	S	S	S	S	R	R	S	I	R	S	I	S	AMC, AM, CP, NA, TE	0.31		p				tetA
45	Tehran	S.597	S	S	S	S	S	S	S	S	S	I	S	S	R	S	S	S	AM, NA	0.12		p				tetA
46	Azarbaijan Gharbi	S.598	S	S	S	S	S	S	S	S	R	R	S	S	R	S	R	R	AMC, AM, NA, TE, C	0.31	p	p	p			blaTEM, tetA, tetB
47	Zanjan	S.599	S	S	S	S	S	S	S	S	I	I	S	I	R	S	S	S	AMC, AM, CP, NA	0.25	p					blaTEM
48	Kordestan	S.601	S	S	S	S	S	S	S	S	I	I	S	I	R	S	S	S	AMC, AM, CP, NA	0.25	p		p			blaTEM, tetB
49	Mazandaran	S.602	S	S	S	S	S	S	S	S	S	I	S	S	R	S	S	S	AM, NA	0.12			p			tetB
50	Golestan	S.603	S	S	S	S	S	S	S	S	I	I	S	I	R	S	S	S	AMC, AM, CP, NA	0.25			p			tetB
51	Azarbaijan Gharbi	S.604	S	S	S	S	S	S	S	S	I	I	S	I	R	S	S	S	AMC, AM, CP, NA	0.25	p		p			blaTEM, tetB
52	Azarbaijan Gharbi	S.605	S	S	S	S	S	S	S	S	S	I	S	I	R	S	I	S	AM, CP, NA, TE	0.25	p	p	p			blaTEM, tetA, tetB
53	Gilan	S.606	S	S	S	S	S	S	S	S	I	I	R	I	R	S	S	I	AMC, AM, AZM, CP, NA, C	0.37	p		p			blaTEM, tetB
54	Gilan	S.607	S	S	S	S	I	S	S	S	R	S	S	I	R	S	S	S	CRO, AMC, CP, NA	0.25	p		p			blaTEM, tetB
55	Zanjan	S.608	S	S	S	S	S	S	S	S	I	I	S	S	R	S	S	S	AMC, AM, NA	0.18						x
56	Khorasan	S.609	S	S	S	S	S	S	S	S	R	R	R	I	R	S	S	S	AMC, AM, AZM, CP, NA	0.31	p			p		blaTEM, sul1
57	Mazandaran	S.610	S	S	S	S	S	S	S	S	R	R	S	I	R	S	I	I	AMC, AM, CP, NA, TE, C	0.37	p	p				blaTEM, tetA
58	Ardebil	S.611	S	S	S	S	S	S	S	S	R	R	S	I	R	S	I	S	AMC, AM, CP, NA, TE	0.31		p				tetA
59	Zanjan	S.612	R	I	S	S	S	S	S	S	R	R	S	I	R	S	I	S	AN, GM, AMC, AM, CP, NA, TE	0.43	p	p	p	p	p	blaTEM, tetA, tetB, sul1, strA/B
60	Azarbaijan Sharghi	S.613	S	S	S	S	S	S	S	S	R	R	S	I	R	S	I	S	AMC, AM, CP, NA, TE	0.31	p		p			blaTEM, tetB
61	Azarbaijan Sharghi	S.614	S	S	S	S	S	S	S	S	S	I	S	I	R	S	I	I	AM, CP, NA, TE, C	0.31		p	p			tetA, tetB
62	Zanjan	S.615	S	S	I	S	S	S	S	S	R	R	S	I	R	R	I	I	S, AMC, AM, CP, NA, SXT, TE, C	0.5	p	p	p	p	p	blaTEM, tetA, tetB, sul1, strA/B
63	Golestan	S.616	S	S	S	S	S	S	S	S	R	R	S	R	R	S	I	S	AMC, AM, CP, NA, TE	0.31	p	p				blaTEM, tetA
64	Kermanshah	S.617	S	S	S	S	S	S	S	S	R	R	S	I	R	S	I	S	AMC, AM, CP, NA, TE	0.31	p	p	p			blaTEM, tetA, tetB
65	Kermanshah	S.618	S	S	S	S	S	S	S	S	R	R	S	I	R	S	I	S	AMC, AM, CP, NA, TE	0.31	p	p				blaTEM, tetA
66	Ardebil	S.619	S	S	S	S	S	S	S	S	R	R	S	I	R	S	S	S	AMC, AM, CP, NA	0.25	p		p			blaTEM, tetB
67	Gilan	S.620	S	S	I	S	S	S	S	S	R	R	S	I	R	S	S	S	S, AMC, AM, CP, NA	0.31	p		p		p	blaTEM, tetB, strA/B
68	Golestan	S.621	S	S	S	S	S	S	S	S	I	I	S	I	R	S	S	S	AMC, AM, CP, NA	0.25	p					blaTEM
69	Golestan	S.622	S	S	S	S	R	R	S	S	R	R	S	I	R	S	S	S	CRO, CTX, AMC, AM, CP, NA	0.37	p		p	p		blaTEM, tetB, sul1
70	Mazandaran	S.623	S	S	S	S	S	S	S	S	S	I	S	I	R	S	S	S	AM, CP, NA	0.18			p			tetB
71	Mazandaran	S.624	S	S	S	S	S	S	S	S	I	I	S	I	R	S	S	S	AMC, AM, CP, NA	0.25	p		p			blaTEM, tetB
72	Tehran	S.625	S	S	S	S	S	S	S	S	S	S	S	S	R	S	S	S	NA	0.06						x
73	Tehran	S.626	S	S	S	S	S	S	S	S	I	S	S	S	R	S	S	S	AMC, NA	0.12						x
74	Markazi	S.627	S	S	S	S	S	S	S	S	R	R	S	I	R	S	S	S	AMC, AM, CP, NA	0.25	p					blaTEM
75	Mazandaran	S.628	S	S	S	S	S	S	S	S	S	S	S	S	R	S	S	S	NA	0.06						x
76	Mazandaran	S.629	S	S	S	S	S	S	S	S	R	R	S	S	R	S	S	S	AMC, AM, NA	0.18	p					blaTEM
77	Khorasan	S.630	S	S	S	S	S	S	S	S	I	I	S	I	R	S	S	S	AMC, AM, CP, NA	0.25			p			tetB
78	Mazandaran	S.631	S	S	S	S	S	S	S	S	R	R	S	I	R	S	I	S	AMC, AM, CP, NA, TE	0.31	p	p				blaTEM, tetA
79	Kermanshah	S.632	S	S	S	S	S	S	S	S	S	I	S	I	R	S	I	S	AM, CP, NA, TE	0.25	p	p	p			blaTEM, tetA, tetB
80	Ghazvin	S.633	S	S	S	S	S	S	S	S	S	S	S	I	R	S	S	S	CP, NA	0.12			p			tetB
81	Mazandaran	S.634	S	S	S	S	S	S	S	S	R	R	S	R	R	S	S	S	AMC, AM, CP, NA	0.25	p		p			blaTEM, tetB
82	Kermanshah	S.635	S	S	S	S	S	S	S	S	I	I	S	S	R	S	S	S	AMC, AM, NA	0.18	p					blaTEM
83	Ghazvin	S.637	S	S	S	S	S	S	S	S	I	I	S	I	R	S	S	S	AMC, AM, CP, NA	0.25	p	p	p			blaTEM, tetA, tetB
84	Tehran	S.638	S	S	S	S	S	S	S	S	R	S	S	S	R	S	S	S	AMC, NA	0.12			p			tetB
85	Mazandaran	S.640	S	S	S	S	S	S	S	S	S	I	S	S	R	S	S	S	AM, NA	0.12	p					blaTEM
86	Ghazvin	S.641	S	S	S	S	S	S	S	S	S	I	S	S	R	S	S	S	AM, NA	0.12			p			tetB
87	Kordestan	S.644	S	S	S	S	S	S	S	S	I	I	S	I	R	S	S	S	AMC, AM, CP, NA	0.25	p					blaTEM
88	Azarbaijan Sharghi	S.645	S	S	S	S	S	S	S	S	R	R	S	I	R	S	I	S	AMC, AM, CP, NA, TE	0.31	p	p	p			blaTEM, tetA, tetB
89	Ghazvin	S.646	S	S	S	S	S	S	S	S	S	S	S	I	R	S	S	S	CP, NA	0.12						x
90	Kermanshah	S.647	S	S	S	S	S	S	S	S	I	I	S	S	R	S	S	S	AMC, AM, NA	0.18	p		p			blaTEM, tetB
91	Mazandaran	S.648	S	S	S	S	S	S	S	S	S	S	S	S	R	S	S	S	NA	0.06						x
92	Kordestan	S.649	S	S	S	S	S	S	S	S	S	S	S	S	I	S	S	S	NA	0.06						x
93	Khorasan	S.650	S	S	S	S	S	S	S	S	R	R	S	I	R	S	I	S	AMC, AM, CP, NA, TE	0.31	p	p	p	p		blaTEM, tetA, tetB, sul1
94	Tehran	S.651	S	S	S	S	S	S	S	S	S	S	S	I	R	S	S	S	CP, NA	0.12						x
95	Tehran	S.652	S	S	S	S	S	S	S	S	I	I	S	I	R	S	I	S	AMC, AM, CP, NA, TE	0.31	p	p				blaTEM, tetA
96	Tehran	S.653	S	S	S	S	S	S	S	S	R	S	S	I	R	S	I	S	AMC, CP, NA, TE	0.25	p	p	p			blaTEM, tetA, tetB
97	Alborz	S.654	S	S	S	S	S	S	S	S	I	I	S	I	R	S	S	S	AMC, AM, CP, NA	0.25	p					blaTEM
Resistance Rate (%)			2.06	2.06	12.37	0	2.06	1.03	0	0	80.41	83.51	4.12	79.38	100	3.09	38.14	11.34		0.259278	0.6392	0.3608	0.6185	0.103	0.1443
Sensitivity Rate (%)			97.94	97.94	87.63	100	97.94	98.97	100	100	19.59	16.49	95.88	20.62	0	96.91	61.86	88.66
